# Supplementary material for: Physician-Led Thoracic Trauma Management in a Specialist Emergency Care Centre
Source: J Clin Med. 2021 Dec 11;10(24):5806. doi: 10.3390/jcm10245806 (PMC8709173; doi:10.3390/jcm10245806)
Supplement: Supplementary file 1 [file jcm-10-05806-s001.zip]

Archive with 1 entries (1 files):
- jcm-1451786-supplementary.pdf
